# Supplementary material for: Magnetically driven active topography for long-term biofilm control
Source: Nat Commun. 2020 May 5;11:2211. doi: 10.1038/s41467-020-16055-5 (PMC7200660; doi:10.1038/s41467-020-16055-5)
Supplement: Supplementary file 6 — Source Data [file 41467_2020_16055_MOESM6_ESM.xlsx]

## Sheet: Fig. 1a
50/70 nm/px
	Particle #	Length, px	Length, nm	Image #		Image 1	50/70 nm/px
	1	11.54	8.24286	1		Image 2	50/88 nm/px
	2	11.19	7.99286	1		Image 3	50/47 nm/px
	3	20.62	14.7286	1
	4	15.2	10.8571	1		Brackets	Number	Percentage
	5	19.88	14.2	1		0-5	1	2.27273
	6	10.51	7.50714	1		5-10	13	29.5455
	7	27.33	19.5214	1		10-15	21	47.7273
	8	16.01	11.4357	1		15-20	5	11.3636
	9	14.41	10.2929	1		20-25	3	6.81818
	10	16.74	11.9571	1		25-30	1	2.27273
	11	15.83	11.3071	1
	12	18.41	13.15	1
	13	11.3	8.07143	1
	14	14.36	10.2571	1		average	12.5235
	15	13.87	9.90714	1		stdv	4.70908
	16	14.6	10.4286	1
	17	19.44	13.8857	1
	18	15.5	11.0714	1
	19	9.28	6.62857	1
	20	16.91	12.0786	1
	21	15.39	10.9929	1
	22	18.55	13.25	1
	23	20.41	14.5786	1
	24	18.28	13.0571	1
	25	29.34	16.6705	2
	26	33.37	18.9602	2
	27	40.09	22.7784	2
	28	23.4	13.2955	2
	29	16.5	9.375	2
	30	38.51	21.8807	2
	31	8.33	4.73295	2
	32	14.83	15.7766	3
	33	12.76	13.5745	3
	34	12.51	13.3085	3
	35	15.06	16.0213	3
	36	10.75	11.4362	3
	37	10.33	5.86932	2
	38	15.64	8.88636	2
	39	25.77	27.4149	3
	40	12	8.57143	1
	41	11.17	7.97857	1
	42	35.36	20.0909	2
	43	13.23	9.45	1
	44	13.39	9.56429	1

## Sheet: Fig. 1b
	Gravity control (t, min)						In response to magnet (t, min)
Distance to the magnet (µm)	Test 1	Test 2	Test 3			Distance to the magnet (µm)	Test 1	Test 2	Test 3
10000	0	0	0			10000	0	0	0
8000	15.15	41	28.55			8000	10.55	14.35	5.22
8000		60				6000	18.2	18.4	19.1
6000	53		50.44			4000	22.15	20.1	20.5
6000	60		60			2000	25.2	20.55	21.35
						0	26	21.2	24
Average distance to the magnet (µm)	standard deviation	Average gravity Time (min)	standard deviation			Distance to the magnet (µm)	Average gravity Time (min)	standard deviation
10000	0	0	0			10000	0	0
8000	0	28.2333	12.9279			8000	10.04	4.58632
7000	1414.21	51.72	1.81019			6000	18.5667	0.472582
7000	1414.21	60	0			4000	20.9167	1.08666
						2000	22.3667	2.48613
						0	23.7333	2.41109

## Sheet: Fig. 2
Surface type	Biomass (µm3/µm2)		Average	Standard deviation
Flat control	12.0742		9.23526	2.95699	538.332	2.73105
	6.1729				1209.69	3.08267
	9.45867
Static control (D = 2 µm)	7.2495		7.5518	0.277644	440.202	2.64365
	7.7954				527.478	2.7222
	7.6105				989.178	2.99527
Continuous acuation (D = 2 µm)	0.0254136		0.0171553	0.00903939
	0.00880133
	0.026606
	0.0071967
	0.017759
On-demand acuation (D = 2 µm)	0.01403		0.0143168	0.00551818
	0.0090342
	0.021993
	0.01221
Sequential acuation (D = 2 µm)	0.00083089		0.00763442	0.0105734
	0.0049968
	0.001456
	0.023254
*Note: each number in column B represents an average of at least 5 technical replicates from each biological repeat.
Time	Flat control	Static control (D = 2 µm)	Continuous acuation (D = 2 µm)	On-demand acuation (D = 2 µm)	Sequential acuation (D = 2 µm)
48 h	9.23526	7.5518	0.0171553	0.0143168	0.00763442	2.95699	0.277644	0.00903939	0.00551818	0.0105734

## Sheet: Fig. 3c P. aeruginosa
Surface type	Biomass (µm3/µm2)		Average	Standard deviation
Flat control	33.4077		32.3967	1.03355
	32.4405
	31.342
Static control (D = 5 µm)	30.9303		21.8543	8.82995
	21.3398
	13.2929
Continuous acuation (D = 5 µm)	0.016041		0.013692	0.00256944
	0.0109479
	0.014087
On-demand acuation (D = 5 µm)	0.01932		0.019713	0.00236611
	0.022251
	0.017568
Sequential acuation (D = 5 µm)	0.01218		0.0128793	0.00438106
	0.00889
	0.017568
*Note: each number in column B represents an average of at least 5 technical replicates from each biological repeat.
Time	Flat control	Static control (D = 2 µm)	Continuous acuation (D = 5 µm)	On-demand acuation (D = 5 µm)	Sequential acuation (D = 5 µm)
48 h	32.3967	21.8543	0.013692	0.019713	0.0128793	1.03355	8.82995	0.00256944	0.00236611	0.00438106

## Sheet: Fig. 3c S. aureus
Surface type	Biomass (µm3/µm2)		Average	Standard deviation
Flat control	13.2456		14.5901	1.51128
	16.2258
	14.299
Static control (D = 5 µm)	15.2231		15.2431	0.324168
	15.4078
	15.5432
	14.7985
Continuous acuation (D = 5 µm)	0.31086		0.291208	0.0371812
	0.248325
	0.31444
On-demand acuation (D = 5 µm)	0.24837		0.264585	0.016215
	0.2808
	0.264585
Sequential acuation (D = 5 µm)	0.12857		0.1249	0.00367
	0.12123
	0.1249
*Note: each number in column B represents an average of at least 5 technical replicates from each biological repeat.
Time	Flat control	Static control (D = 2 µm)	Continuous acuation (D = 5 µm)	On-demand acuation (D = 5 µm)	Sequential acuation (D = 5 µm)
48 h	14.5901	15.2431	0.291208	0.264585	0.1249	1.51128	0.324168	0.0371812	0.016215	0.00367

## Sheet: Fig. 4a
UPEC	raw data
	Biofilm cells dispersed by 3 min on-demand actuation	Cells remained on surface	Biofilm cells dispersed by bead beating	Intact biofilms
Control	700000	108.333
	200000	18.6441
	200000	10.3093
	300000	18.9655
Average	350000	39.063	350039	350039
Stdv.	238048	46.3537
Ofx 20 µg/mL	4000	62.6087	24000	340000
	2100	3.66972	260000	1100
	4000	33.3296	2300	68000
Average	3366.67	33.2027	95433.3	136367
Stdv.	1096.97	29.4697	142931	179496
Amp 200 µg/mL	9000	12.963	1.97669e+06	64292.9
	700000	47.7876	2.84149e+06	835808
	70000	29.8539	2.22378e+06	79294.6
Average	259667	30.2015	2.34732e+06	326465
Stdv.	382558	17.4149	445441	441167
	Intact biofilms	Biofilm cells detached by on-demand actuation	Cells remained after actuation	Static controls
Control	350039	350000	39.063	350039	238048	238048	46.3537	238048
Ofx 20 µg/mL	136367	3366.67	33.2027	95433.3	179496	1096.97	29.4697	142931
Amp 200 µg/mL	326465	259667	30.2015	2.34732e+06	441167	382558	17.4149	445441
UPEC exponential phase cells (bead beating)
Control	5000000
	700000
	3000000
Average	2900000
Stdv.	2.15174e+06
Ofx 20 µg/mL	35000
	3200
	25000
		Percentage of reduction
Average	21066.7	99.2736
Stdv.	16260.8	0.560717

## Sheet: Fig. 4b
P. aeruginosa PAO1	raw data
	Biofilm cells dispersed by 3 min on-demand actuation	Cells remained on surface	Biofilm cells dispersed by bead beating	Intact biofilms
Control	2000000	10000
	12000000	31000
	1600000	26000
	7000000	5000
Average	5650000	18000	5668000	5668000
Stdv.	4.89455e+06	14849.2
Tob 50 µg/mL	35000	13000	40000	6000
	42000	4000	1200	400000
	1750	20000	130000	1400000
	6000
Average	21187.5	12333.3	57066.7	602000
Stdv.	20268.4	8020.81	66074.3	718618
Min 200 µg/mL	1900000	50000	1.0783e+07	1.33794e+07
	17000000	130000	1.45156e+07	1.45957e+07
	9500000	91000	4.97678e+06	2.18936e+06
Average	9.46667e+06	90333.3	1.00918e+07	1.00548e+07
Stdv.	7.55006e+06	40004.2	4.80683e+06	6.83879e+06
	Intact biofilms	Biofilm cells detached by on-demand actuation	Cells remained after actuation	Static controls
Control	5668000	5650000	18000	5668000	4.89455e+06	4.89455e+06	14849.2	4.89455e+06
Tob 50 µg/mL	602000	21187.5	12333.3	57066.7	718618	20268.4	8020.81	66074.3
Min 200 µg/mL	1.00548e+07	9.46667e+06	90333.3	1.00918e+07	6.83879e+06	7.55006e+06	40004.2	4.80683e+06

## Sheet: Fig. 6b
	Test 1 (CFU/mm2)	Test 2 (CFU/mm2)	Test 3 (CFU/mm2)		Average	stdv.
Smooth PDMS (5 days)	1.64414e+07	2.43243e+07	2.11712e+07		2.06456e+07	3.96763e+06		2.05589e+07
Non-actuated (3 days)	2.51453e+07	3.49662e+07	2.91892e+07		2.97669e+07	4.93589e+06		238.095
Actuated (30 days)	104730	67567.6	87837.8		86711.7	18606.7

## Sheet: Fig. S2 (UPEC)
UPEC
t = 3 h
Surface type	Biomass (µm3/µm2)		Average	Standard deviation				Biomass (µm3/µm2)		Average	Standard deviation
Flat control	0.020505		0.0458092	0.0171826
	0.049964
	0.057885
	0.054883
							Static control (D = 5 µm)	0.037458		0.0574444	0.0273928
Static control (D = 2 µm)	0.21331		0.132557	0.0466938				0.089506
	0.094996							0.03171
	0.12702							0.044044
	0.11872							0.084504
	0.10874
							Continuous acuation (D = 5 µm)	0.00158997		0.00137248	0.000427785
Continuous acuation (D = 2 µm)	0.014002		0.0176544	0.0094496				0.000879647
	0.0105762							0.00164783
	0.0283851
t = 6 h
Surface type	Biomass (µm3/µm2)		Average	Standard deviation
Flat control	0.11425		0.211627	0.104071
	0.3213
	0.19933
Static control (D = 2 µm)	0.139		0.31161	0.153706			Static control (D = 5 µm)	0.23961		0.211427	0.0244786
	0.36214							0.1992
	0.43369							0.19547
Continuous acuation (D = 2 µm)	0.00431648		0.00468388	0.000634207
	0.00431896
	0.0054162						Continuous acuation (D = 5 µm)	0.0033986		0.00324919	0.00162819
								0.00320307
								0.00314589
*Note: each number in column B represents an average of at least 5 technical replicates from each biological repeat.
Time	Flat control	Static control (D = 2 µm)	Continuous acuation (D = 2 µm)				Time	Flat control	Static control (D = 5 µm)	Continuous acuation (D = 5 µm)
3 h	0.0458092	0.132557	0.0176544	0.0171826	0.0466938	0.0094496	3 h	0.0458092	0.0574444	0.00137248	0.0171826	0.0273928	0.000427785
6 h	0.211627	0.31161	0.00468388	0.104071	0.153706	0.000634207	6 h	0.211627	0.211427	0.00324919	0.104071	0.0244786	0.00162819

## Sheet: Fig. S3 (P. aeruginosa)
P. aeruginosa
t = 3 h
Surface type	Biomass (µm3/µm2)		Average	Standard deviation					Biomass (µm3/µm2)		Average	Standard deviation
Flat control	1.2423		1.31567	0.16923
	1.1955
	1.5092
Static control (D = 2 µm)	0.489644		0.476484	0.0212844				Static control (D = 5 µm)	0.39533		0.42323	0.0246131
	0.48788								0.43249
	0.451928								0.44187
Continuous acuation (D = 2 µm)	0.099936		0.124601	0.0287657				Continuous acuation (D = 5 µm)	0.0166		0.019776	0.00321467
	0.117668								0.023028
	0.1562								0.0197
t = 6 h
Surface type	Biomass (µm3/µm2)		Average	Standard deviation
Flat control	2.20399		2.38397	0.328263
	2.7592
	2.5423
	2.0304
Static control (D = 2 µm)	1.0338		1.12509	0.213725				Static control (D = 5 µm)	2.0534		1.66033	0.408985
	1.3693								1.2371
	0.97217								1.6905
Continuous acuation (D = 2 µm)	0.137124		0.137585	0.0553694				Continuous acuation (D = 5 µm)	0.064237		0.0775497	0.0117386
	0.082448								0.081998
	0.193184								0.086414
*Note: each number in column B represents an average of at least 5 technical replicates from each biological repeat.
Time	Flat control	Static control (D = 2 µm)	Continuous acuation (D = 2 µm)					Time	Flat control	Static control (D = 2 µm)	Continuous acuation (D = 2 µm)
3 h	1.31567	0.476484	0.124601	0.16923	0.0212844	0.0287657		3 h	1.31567	0.42323	0.019776	0.16923	0.0246131	0.00321467
6 h	2.38397	1.12509	0.137585	0.328263	0.213725	0.0553694		6 h	2.38397	1.66033	0.0775497	0.328263	0.408985	0.0117386
				log-reduction
			10.559	1.02362
			17.3272	1.23873

[truncated: 5 more sheets: Fig. S4 (S. aureus), Fig. S5 (S. aurues 48), Fig. S6 (P. aeruginosa 48), Fig. S11, Fig. S12]
